# Supplementary material for: DNA damage stress-induced translocation of mutant FUS proteins into cytosolic granules and screening for translocation inhibitors
Source: Front Mol Neurosci. 2022 Dec 20;15:953365. doi: 10.3389/fnmol.2022.953365 (PMC9808394; doi:10.3389/fnmol.2022.953365)
Supplement: Supplementary file 1 [file Table_1.XLSX]

## Sheet: Table1(Nuclear Vesicle)
	P525L			vesicle signal per cell		p-Value
				AV	SD	Cont.	CLM	NU
			Cont.	165.338	199.668		2.74457e-18	0.931204
			CLM	14795.5	953.189	2.74457e-18		3.0415e-18
			NU	174.153	225.963	0.931204	3.0415e-18
			NU, CLM	11700.9	795.653	7.83192e-18	1.3182e-06	9.03562e-18
	P525L-Ala			vesicle signal per cell		p-Value
				AV	SD	Cont.	CLM	NU
			Cont.	358.04	219.098		3.2735e-19	0.312738
			CLM	41644.4	2394.19	3.2735e-19		6.3471e-19
			NU	609.006	688.268	0.312738	6.3471e-19
			NU, CLM	45172.9	3317.11	1.53003e-17	0.019833	2.25657e-17
	P525L-Asp			vesicle signal per cell		p-Value
				AV	SD	Cont.	CLM	NU
			Cont.	114.066	94.6873		2.06143e-20	0.406409
			CLM	20703.2	1003.38	2.06143e-20		2.73867e-20
			NU	176.607	198.618	0.406409	2.73867e-20
			NU, CLM	15632.5	1377.64	2.72424e-16	1.30276e-07	3.29082e-16

## Sheet: Table1(Cytoplasmiic Vesicle)
	P525L			vesicle signal per cell		p-Value
				AV	SD	Cont.	CLM	NU
			Cont.	239.88	165.988		8.91859e-07	0.860126
			CLM	1459.54	444.58	8.91859e-07		7.07342e-07
			NU	252.221	123.25	0.860126	7.07342e-07
			NU, CLM	10259.5	1347.23	1.97946e-13	2.89995e-12	1.91498e-13
	P525L-Ala			vesicle signal per cell		p-Value
				AV	SD	Cont.	CLM	NU
			Cont.	1261.1	877.521		7.64184e-09	0.74443
			CLM	20347.8	5154.16	7.64184e-09		7.52028e-09
			NU	1379.25	609.807	0.74443	7.52028e-09
			NU, CLM	15165.1	4374.96	6.95861e-08	0.0352587	6.81122e-08
	P525L-Asp			vesicle signal per cell		p-Value
				AV	SD	Cont.	CLM	NU
			Cont.	952.21	339.598		3.25433e-08	0.361631
			CLM	4005.37	862.764	3.25433e-08		1.11642e-08
			NU	821.95	240.467	0.361631	1.11642e-08
			NU, CLM	7623.17	1141.63	1.37782e-11	1.09976e-06	7.49252e-12

## Sheet: Supplemental Table2
Compound ID	IC 50 (μM)	Name (Mechanism of action)
F1	1.3	Spautin-1 (Autophagy inhibitor)
F2	2.7
F3	2.6
F4	1.8
F5	2.3
F6	1.1
F7	2.7	Berberine Chloride
F8	2.5
F9	2.6
F10	0.12	(p38 inhibitor)
F11	0.17	(p38 inhibitor)
F12	5.3
F13	2.6
F14	3.1
F15	0.54	(p38 inhibitor)
F16	1.1	MI-3 (Menin-MLL interaction inhibitor)
F17	0.97	MI-2 (Menin-MLL interaction inhibitor)
F18	0.7
F19	0.29
F20	0.33
F21	2.3
F22	3.1
F23	0.18	TAK-715 (p38 inhibitor)
